# Supplementary material for: The Shapes of Sulfonamides: A Rotational Spectroscopy Study
Source: Molecules. 2022 Apr 28;27(9):2820. doi: 10.3390/molecules27092820 (PMC9101976; doi:10.3390/molecules27092820)
Supplement: Supplementary file 1 [file molecules-27-02820-s001.zip]

Archive with 1 entries (1 files):
- molecules-1698999-supplementary.pdf
